# Supplementary material for: Catalyst-Free Formal Conjugate Addition/Aldol or Mannich Multicomponent Reactions of Mixed Aliphatic Organozinc Reagents, π-Electrophiles and Michael Acceptors
Source: Molecules. 2023 Feb 1;28(3):1401. doi: 10.3390/molecules28031401 (PMC9919058; doi:10.3390/molecules28031401)
Supplement: Supplementary file 1 [file molecules-28-01401-s001.zip]

Archive with 1 entries (1 files):
- molecules-2163610-supplementary.pdf
